# Supplementary material for: Bon bagay (good stuff): A faith-based outlook on biomedical prevention among Haitians and Haitian Americans
Source: PLoS One. 2025 Aug 25;20(8):e0330852. doi: 10.1371/journal.pone.0330852 (PMC12377581; doi:10.1371/journal.pone.0330852)
Supplement: S1 File — (XLSX) [file pone.0330852.s002.xlsx]

## Sheet: Sheet1
				Theme	Baby code	Definition	Example	Initerview #, Page #
				Position in church		Things people do in the church	"I play music and I manage the money too…."	#1, page 1
							"I am a member of the committee. I take care of breakfast…"	#1, page 1
							"I am the youth leader; I teach Sunday School. That’s my role."	#1, page 1
							"I am the secretary, that’s my role...[inaudible]"	#1, page 1
							"I am in charge of the Holy Communion. I take care of preparing coffee in the morning. In the back I make sure there are bananas and patties"	#1, page 1
							“I am the music director I play music for God”	#2, page 1
							“Worship team leader”	#2, page 1
				Church decisions •Decision-making process • Democracy in decision-making • Role of committee in decision-making	Democracy in decision-making	Who makes decisions and how are they made in the church.	"Ideas come from anyone. They are presented to the church at first… then we do all the decisions in the committee then we refer it back to the church to vote. It’s pretty much a voting process."	#1, page 2
							“So, the senior pastor, then our associate pastors, um ministries, and the boards and the three-leadership committee.”	#2, page 1
						Role of committee in decision-making	"All items must go through the church’s committee and the committee must make all decisions."	#3, page 2
					Democracy in decision-making		"The Adventist church is the kind of church that practices democracy."	#3, page 2
							"It’s the church’s committee that represents the majority... that decision stands and the church will follow."	#3, page 2
				Goals of the church		What the church wants to accomplish.	OK. It’s a series of structural reforms we are about to make which will involve this community. We need more people to share our experience [inaudible]. For instance, we have a health program…There used to be a health program. We had a few young ladies who covered the latest news about health. But when CORONA arrived all of this stopped. They had in mind to start again with discussions about heal…	#1, page 1
							You mentioned that our objective now is discipleship. We want to grow in number, we want to educate our followers. That is our main goal. Grow spiritually.	#1, page 2
							“Um to my understanding, the overall goal of the church is to build a strong community in Christ.”	#2, page 2
							“… um to save souls.”	#2, page 1
							“Um, well, the goal of the church mostly is, um, to connect, serve, and grow.”	#2, page 2
							"The objective is the same as what Jesus wanted. To save souls."	#3, page 2
				Health topics discussed • General health topics • Mental health • Sexual/Reproductive health • Nutrition • Exercise	General health topics	Health topics that are discussed in the church	"They always talk about health. I know we have some assistants here who always do these courses for us. Number 4 already mentioned that."	#1, page 2
					General health topics/ nutrition		"[inaudible] they do matches and all kinds of things. [inaudible] They always helped us in that sense. How to eat in a manner that is good for our health…diabetes…blood pressure [inaudible]"	#1, page 2
					Mental health		“We also, uh, right now have a mental health type ministry happening here at the church where anyone who…Because uh, we are very big on the mental health of the people of the church.”	#2, page 3
					Sexual/reproductive health	.	“I would say the focus is more so on reproductive health more than sexual health.”	#2, page 3
					General health topics		“Um, I feel like they speak about breast cancer a lot …"	#2, page 6
					General health topics		"...and they speak about diabetes. "	#2, page 6
					General health topics		"The church has a health leader. Every Saturday, they may come and share a subject they chose..."	#3, page 3
					Seasonal health advice		"For instance, during the flu season, they may come to talk about how people can protect themselves."	#3, page 3
					Nutrition		"We focus a lot on nutrition issues. And also, the health department teaches us what’s good for our bodies."	#3, page 3
					General health topics		" to bring awareness to breast cancer..."	#3, page 3
					Exercise		"The health department is always encouraging everyone to exercise, to walk and to run, and how to eat healthily." - Participant 26	#3, page 3
					Sexual/reproductuve health		"We had a special program recently from the women’s ministry. We informed the people in part about some of these issues; how to protect themselves."	#3, page 3
					Sexual/reproductuve health		"About three months ago we did a study with a doctor who came to talk with the kids about the dangers of having sex."	#3, page 3
				Thoughts on HIV/AIDS • HIV/AIDS as a death sentence		What comes to mind when they hear HIV	"When you hear about it, you think that those who are living life should take certain precautions. Many people get it due to negligence, either at a hospital or at a clinic. Sometimes it’s by having intercourse with others."	#1, page 3
							"it has negative connotation to it. I would say from a Haitian perspective, that conversation comes up, I’d say 95% of the time when [inaudible]..so if does come up, it’s more so “Oh, this person has this, and they died from this” It’s never just “I don’t know about this, how." can we treat it? How can we talk about it? It’ s never [inaudible]. So, from my perspective I’d say the most information…	#1, page 3
							"like a big taboo in our culture"	#1, page 4
							"share needles. Some get it because of their negligence during sexual encounters."	#1, page 3
					HIV/AIDS as a death sentence		“Death”	#2, page 3
							“The person is doing well. He/she is talking. They don’t have much diarrhea anymore. In my opinion, I think now it’s even more fragile. There is less noise, but everyone should be more careful because you don’t know who is infected.”	#2, page 5
							“A monster, because uh, growing up that’s what I used to hear. It’s a monster.”	#2, page 3
							"So, I think we're over, we're reading too much into the fact that yes, it is HIV, but the point is it's a disease like any other disease. There are millions and millions of diseases that there, that people can die from, that they cannot prevent.”	#2, page 8
							“Also, HIV is not pro to just the younger age, uhm because most of my siblings, my sister, my aunt, they all in the medical field and they are saying HIV is big among the retirees, 65 and over. Because they are sleeping with each other. There are a lot of old people in nursing homes that have AIDS.”	#2, page 12
				HIV knowledge		What they know about HIV	“… is a sexual, a sexual disease.”	#2, page 3
							“HIV is the one of the most dangerous diseases in the world each, everyone has to prevent from this disease because it, it can cause death like, it's a long disease, like for [inaudible] That's my thought.”	#2, page 3
							“About HIV, it’s preventable and sexually transmissible. Um, yeah. Um. You can die from it. Early screening helps. Um, and as I know we are a part of this study is to, um, talk about prevention and things like that so it can be, um, cut early, people can actually live a longer, you know, longer lives than like prior, probably 10, 20 years ago.”	#2, page 3
				HIV Prevention • Importance of testing • Abstinence • Monogamy • Condom use	Abstinence and Monagamy	Methods of preventing HIV	"Prevention as far as abstinence, yes, using condoms. Take the type of [inaudible] that they have. Medication, it’s a big one. [Inaudible] So education, that’s another form of prevention."	#1, page 3
					Monogamy		"But if it’s a person who is married or involved in a relationship, husband and wife, I don’t think you should have this problem, but if it’s someone who is not married yet, you know, even if you are not married, if you are a Christian you are waiting for God, right. God will send you your companion without being you know. But still even if you are single, you know [inaudible] from that but if no…	#1, page 5
					Abstinence		“Um, abstinence. Yes. That’s, that’s a prevention. The best one.”	#2, page 4
							“Prevent yourself from blood.”	#2, page 4
							“If we, um, start early, um, with the, you know, education and teaching our children, you know, hey, this is what's going on you need to protect yourself. Whether you are a Christian or not, you have to let them know mm-hmm how to protect themselves.”	#2, page 4
					Condom use		“Using a condom doesn’t only protect you from HIV it also protects you from STDs and other thing that can happen while having sex. Also prevents pregnancies." Some people don’t want to have IUDs and other things, they do this but we in the Haitian community in the church most people don’t use things like that”	#2, page 5
							“And I feel like you don't have to reach that point. “The, the most important thing is a, let's talk about this. Let's see how we can, um, you know, prevent this.”	#2, page 8
							“The, the most important thing is a, let's talk about this. Let's see how we can, um, you know, prevent this.”	#2, page 9
							"And I also take my own precautions, but others don’t."	#2, page 9
							“So, I think that’s another preventative measure as Haitian women and women in general to wear the condom, women condom.”	#2, page 11
					Importance of testing		"We noticed especially in the Haitian community, I am coming back to this, if someone is not leaving the country or if someone is not obligated to be tested, you will never see that person get and AIDS test. In fact, it’s considered as one of the preventative measures because when there is a survey being done the person already knows if they are not sick what to do to help himself/herself. "	#3, page 7
							"If someone tested early, they may not have been able to spread it."	#3,page 7
					Abstinence		"I think the best prevention is abstinence. It is also the method the church is promoting. "	#3, page 8
					Monagamy and condom use		"On the other hand, you either restrict yourself to one partner or you use preservatives. "	#3, page 8
					Abstinence		"I think the best prevention is abstinence."	#3, page 8
					Monogamy		"The best precaution is one husband one wife."	#3, page 8
					Abstinence		“You can say there are other choices available but to be cautious you have to say that the church only promotes abstinence. There are other choices to protect yourself. We won’t say it’s hypocrisy. We know that the first way we are promoting is abstinence or one wife.”	#3, page 17
				HIV impact on community		Are people in the Haitian community being affected by HIV.	“They don't tell you, Haitian doesn't really speak about their problems like that, so.”	#2 page 4
							“Alright, so HIV is a very sensitive subject. Mm-hmm. So, this is not something that people openly discuss. So, it's just like, that's like the family, what the skeletons in the closet basically.”	#2, page 4
							“So, it's not something that's discussed. So, to be honest, I don't know how to truthfully answer that question because I really don't know. Mm, because this, again, this is not something that we talk about ever.”	#2, page 4
							“Me I think it's, I would say yes, and to me it's, uh, more dangerous right now because people don't, don’t want to talk about it. And also, they don't want to get… be tested. Also, before we usually heard like people like die from the H, um, HIV people die, right now they have food, medication, you know, everything that helps with them to be like, we are here. Healthy, but they, they get affecte…	#2, page 4
				Lack of HIV/ AIDS education		The lack of sufficient or accurate information about HIV/AIDS and its prevention.	“They have HIV and a lack of education sometimes, even though we do all this health fair and things like that, they just pick up what they want to hear and, you know, um, but, um, sometimes they could, they could prevent themselves from, you know, getting to that last stage of it, you know?”	#2, page 5
							“Um, I feel like there's such a lack of knowledge when it comes to that. Um, I can't, I don't remember growing up hearing any adults speak about it. I don't remember seeing any commercials about it. Um, especially in South Florida. I feel like the main focus are, you know, English speaking people or Hispanics.”	#2, page 6
							“So, yeah, I don't know. I don't know where it started from because I heard it was a man had sex with a monkey and then that's what caused it and then, you know, yeah.”	#2, page 16
							"The reason I say that is because the subject is tilted more towards the youth. The people who could provide us with more information about this would be parents or doctors..."	#3, page 4
							"This is one thing that people who are in this field can provide more information about it in order to inform us about how one can catch it aside from taking a lot of precautions or you are not having sex with multiple partners many partners, how can we protect ourselves?"	#3, page 7
							"I never hear anyone talk about it."	#3, page 9
							"I was really feeling sick...I was sweating profusely, why? Because I was not informed."	#3, page 10
				HIV/AIDS complacency		A lackadaisical attitude towards AIDS due to decreased visibility or discourse.	“Um, I think HIV right now is not as important to people as it used to be, just like syphilis back in the seventies, or you know, it's just like, okay, any sexual or transmitted disease, people are diagnosed every day with different sexual transmitted diseases, but because these things are curable, so they, they just take the medicine, and they keep it moving.	#2, page 6
							“So just like a couple of years ago with the, with Covid, you know, people are still, have, people are still getting covid today. Yeah. But it's not a big fuss because it's like a norm. So, I think HIV has become, a norm in society.”	#2, page 6
							"Sometimes I am under the impression our society forgot that AIDS exists."	#2, page 9
				Need for culturally tailored interventions		Not having culturally tailored HIV education/ awareness methods	“Um, I could watch Channel seven news and I'll probably see a commercial in regard to health, um, Spanish and in English, but I won't see one. And Creole and there is a heavy Haitian community in South Florida as well. Um, grow. Growing up I only heard about one person that ever-had HIV was this artist.”	#2, page6
							“And so, but I do agree, like you don't hear like the Creole commercials. It's mostly the Spanish English commercials that are like targeting, because they feel like there's a lot of, but we are here. Haitians are here. And they got to hear too.”	#2, page 7
							“As long as they are informed and educated because we haven’t heard, just like #9 mentioned earlier… there aren’t many Haitian commercials to inform the masses, you understand. So, I think if they are informed about it. It will work.”	#2, page 9
				Taboo of HIV/AIDS		Avoid talking about HIV	“It is just not spoken about in the Haitian community… they're too ashamed to speak about it.”	#2, page 6
							“It’s a subject that’s basically taboo because we know of AIDS, but many people don’t talk about it or comment about it…”	#2, page 21
							"But this is not something that we can say we feel comfortable talking about on a Saturday morning."	#3, page 5
							“But between us, you will never hear about it unless you go to the hospital to visit someone you know who is sick and the person tells you about it. We don’t really talk about it among us because it’s still a dishonor or a taboo in our community.”	#3, page 9
				Taboo of sex			“Me being a millennial, I feel like being the baby boomers and gen x kind of failed us and not you know promoting safe sex or talking about it, especially in my own culture…. So, I definitely think like the older generation they need that knowledge. It needs to be jolted into them so they could tell, they could provide that information to their kids as well. Because nobody saying nothing about th…	#2, page13
						Avoid sex education
							“I think in our culture, sex is not something that is discussed. Children, like, I have a teenage son who I just dropped off to college last week. So now, of course, we had that talk. Right. We had that talk.”	#2, page 13
							“I didn’t learn about sex from my parents. Sex was not discussed at all unless…it’s what we saw on TV or what we spoke to our friends.”	#2, page 12
							“I had sex education. I can understand that the majority of young Haitians may not know much about that but as for me, there are certain things if I got involve in them it was due to my own desires.”	#2, page 13
							“Some people may not have parents that sit down with them and show them. Some people may have to grow up a little bit faster than others. Uhh, I feel as if a lot of these young women even young boys go through abuse and so when they hear about protection, or…. because everybody can do it differently. They…trauma…everybody deals with trauma differently. Everybody deals with trauma in different asp…	#2, page 13
							“In the defense of our parents, and especially our Haitian parents, I am not going to say that they didn’t educate the children because in their eyes they did. It’s a different time, educating our children about sex today looks different from how it looked back then.”	#2, page 14
				Lack of PrEP knowledge			“I've never heard of PrEP. What is PrEP?”	#2, page 7
						Not knowing about PrEP
							“Um, I didn't know it was called PrEP. I said I just kept on seeing a, um, a commercial that says Descovy and its preventative and all that type of stuff.”	#2, page 7
							“So, they gave, um, pamphlets about, what it is, but to be honest, I never sat down to read, to read it, so I didn't...”	#2, page 7
							“Like, for example most prevention medicine like for example COVID or like the shots they give children for measles, chicken Pox whatever, the shot is the disease itself. So, they are actually infecting you with the virus, so the virus does not reach within you. Is that what that is? Are they infecting you with HIV?”	10
						What is known about PrEP
				PrEP knowledge		What is known about PrEP	"I heard about the PrEP medication."	#1, page 6
							“So, um, so yeah, I'm just guessing based on, um, what I saw in the commercial and what you're telling me. You take it and it prevents you from catching Um, HIV.”	#2, page 7
				Thoughts on PrEP -Misconceptions		Opinions/beliefs on PrEP	"I heard about the PrEP medication. It like a person who has a mistress lifestyle, such as they are with more than one person at the time. They don’t have the disease, but they take the medication in case they have sexual relations with someone with the disease, you know, they are protecting. Then there are those who are not involved in a relationship with someone who has the disease, but they wa…	#1, page 6 and 7
							"I said, what comes to my mind is that it’s a great medication to take especially if you know you are involved in a relationship with someone who has the disease so that you would not get the virus. It’s a way to protect you…"	#1, page 7
							“Um, I don't see PrEP any different from any other prevention medicine. Right, because, okay. HIV is a virus. It's a disease just like you can every year you take the flu shot to prevent you from getting the flu or you get the vaccines for, or you vaccinate your babies for Chicken pox and it's a prevention thing.”	#2, page 8
							“It's actually a very, very good thing. Um, my only, uh, a few things that I would like to mention is the fact that, um, It, it doesn't have to go all the way that you have to take a pill for it.”	#2, page 8
							“Um, I think it doesn't have to go to the extent where we have to have them drinking a pill. The reason why I'm saying that is because while you've seen all of this, uh, advertisement about, um, pills, but we also know yes, it's going to prevent that, but there are so many side effects mm-hmm. To it.”	#2, page 8
							“Um, yeah, um, I agree. It's actually a very, very good thing.”	#2, page 8
							“I am not saying that I don’t believe in the use of medication for prevention because when they came out with the prevention drug for COVID many people took the drug and they still got COVID. I also took the flu shot I still had the Flu.”	#2, page 9
							“So, I think using medication as prevention is good but if you can [inaudible] it’s even better.”	#2, page 9
							“You can take the medication as I just mentioned and there may be side effects and the side effects may be worse.”	#2, page 9
							“You are working with patients, and you notice the number of people that are infected. So, prevention if everyone can do it, we’ll do it but as for the medication, I don’t know.”	#2, page 10
							“You know but, I definitely, I don’t know, this Prep prevention I am still in…Yes, I think it’s a great thing I think it’s awesome but there’s other ways as believers.”	#2, page 10
							“I think they may take the medication because they are afraid of the disease. A lot of them may rush to take it because they don’t want to hear about this disease at all. They may get all other diseases but not HIV. So, in this case I think many of them will rush to take it, just because it’s a form of prevention.”	#2, page 15
							“So, I think if they are informed about it. It will work. They will be interested in it because the person will say OK, since there are so many people who are not tested and who are infected without knowing it. When the person knows that he/she has taken whatever comes their way the pill of the shot to prevent them from getting the AIDS disease, I think that will be good. They will take it and it…	15
							“I think if it's available, they will use it. But they're going to use it in secret. Mm-hmm. They will use it and like, we’re saying “Oh no they will not use it” you'll be surprised. I think it… they'll be happy that, that there is something out there that could help them to not get sick.”	#2, page 21
							“I am sure once the medication is out, the population is informed about it, they will take it. Yep.”	#2, page 21
							“Welcome to PrEP. Inform the population. Once again, good idea.”	#2, page 24
							"I just want to add, it’s not that I think it’s a bad idea. I notice that many times you mentioned hypocrisy, I can replace that with culture. It’s the way you present it.”	#3, page 13
				HIV/AIDS stigma		Negative attitudes or beliefs towards someone with HIV/AIDS	"listen, this is not just our community, not just the Haitian community, but because of the stigma back then that it was just Haitian that brought this thing, you know. So now when more, you know…There is more activism going on now, so people are aware “listen this is not just isolated to one group,"	#1, page 4
							"I can say that they single out that person, because, like I say it all goes back to a lack of information because “this person cannot eat with this person, these people can drink with others.” So, with this stigmatization you can see that they have already isolated that person because this person already has the disease."	#1, page 8
							I would say the stigma still exists even among professionals. Because even sometimes at work, let’s say you gave a report to someone of a patient, and you say this person has High5 and they are like Huh. You know. It’s like you know, just give me the report. [Inaudible] We know the more [inaudible] and you know, I don’t want to take care …oh I got to take…ohh they got this. You know, so it still …	#1, page 9
							Someone who is at church and catches this disease in these kinds of activities are not honest. They are not serious. They have no respect for themselves and for God. Even if you were to catch it …a wife gets it and gives it to a husband	#1, page 6
							“There was patient with HIV while I was doing my clinical, I didn’t know. They just sent me to check the patient’s blood sugar level, I didn’t look at the patient’s chart. Someone asked me where I was going when I was about to enter the room. I said I am a student. The person pulled me aside and told me that this person has HIV, be careful. As a Haitian I felt nervous.”	#2, page 9
							“So, we are all afraid because I had that experience. I was afraid of the man and when I came to the room, he told me a little bit about his story. I am still afraid, you understand, [inaudible].”	#2, page 9
							“Then after I measured his blood sugar level, he explained to me that he gave the disease to someone else. He went to try to bring someone from Haiti to the US, he gave a young woman the disease and now the young woman can’t come to the US. While the man was laying there, I felt like punching him.”	#2, page 9
							“We are all afraid of AIDS. All of us Haitians we are afraid of AIDS. I am not going to lie to anyone, we as Haitians once we hear someone has it, we are all afraid.”	#2, page 9
							“I may tell a sister I have it, she may be afraid to drink next to me or to sit next to me… all of that.”	#2, page 9
							“Um, but yeah, as I said, it was heavy in the homosexual community and you know, a man passed it on to the woman and then that's how everything basically spread out.”	#2, page 16
							“…only because I, I was in the states in the eighties, um, when there was, you know, it was a thing that, you know, all Haitians had aids, you know, um, I was little, but, you know…”	#2, page 17
							"Haitians were the initial bearers of the disease. This caused the marginalization of Haitians."	#3, page 5
							"As Haitians, we can say that we are victimized by HIV because at first, they said that Haitians were the initial bearers of the disease."	#3, page 5
				Stigma of PrEP		Things perceived as negative or bad about PrEP.	“You know, just like they say, you know, with Africans, so it was more so like an African thing. Mm-hmm. Or like AIDS came from Africa. Mm-hmm. And since, you know, Africans were Black, and we just happened to be the minority Black group mm-hmm.”	#2, page 17
							‘So, we were worse off than the Black Americans. Mm-hmm. So, they pinned it on our backs “Haitians have AIDS.” You know, but I just think it's just ignorance.”	#2, page 17
							“And I realize that, I feel like from what I remember seeing that I think they target a specific group. These commercials. And I think that’s a mistake. Because in the commercials that I see with people that are saying “I am taking so and so to prevent…” it’s mostly homosexual males. With that being said, people are going to feel like, ohh that’s for that group. And they’re not going to take it, …	#2, page 16
							“…the stereotypes of, oh, if you're homo that's why you're taking it, or you with a person that has or been with another man or things like that, that's the...”	#2, page 17
							"They will think that he/she is someone who is sick."	#3, page 13
							“…because then as soon as you know, a young guy or young woman, you know, takes it, “Oh, you’re sleeping around” so, you know.”	#2, page 17
							“…that you're promiscuous, you have multiple partners. Mm-hmm. Mm-hmm.”	#2, page 17
							“I have never taken the flu shot ever because I was really sick, and even until this day my son has not ever taken it and when I found that out, I was like why you’re going to give it to me if that’s what it is.”	#2, page 10
				Risky sexual behavior		PrEP encourages/ promotes risky sexual behaviors or promiscuous lifestyle	“OK, my girl she on birth control, ok, any other STD can easily go away, ok we can have raw sex, we feel safe. I think that’s what it’s going to make a lot of us think, you know. So are you guys going to be promoting Prep and having safe sex or, because I feel like when you hear that [inaudible] that’s what they’re going to think. OK she is on birth control; I am taking PrEP we aren’t going to ca…	#2, page 10
							“I believe also having preventative medicine for HIV is promoting unprotected sex.”	#2, page 10
							“It’s just like what P9 was saying earlier with the question of prevention, as soon as there is a shot or anything that’s made for prevention against AIDS, everyone will say it’s a free for all. Just like COVID, once everyone takes the vaccine, they all felt, at ease. Instead, people continued to get sick. Those who took the vaccine also got contaminated. But the fact that they know they took the…	#2, page 12
							Now it’s going to be difficult for me because what’s going to come to their mind is that they are church people, they are not involved in promiscuity. So, this is not for them.	#1, page 5
							“If someone takes the medication and will not get the disease, then they will no longer protect themselves. Prevention will no longer be important. This is my opinion.”	#3, page 13
							“So, it’s the same thing P9 was saying with this method of prevention on the way, everyone will feel that they can do whatever they want. They are not afraid. They are not afraid of AIDS. Practically a lot of people are not afraid already because they are not dying at the same rate anymore. No one knows other people’s business anymore. You see everyone looking very healthy	#2, page 12
							“Just like P 14 said, if they know it’s PrEP, school is out. Because I think right now, a lot of people are…. since we’re speaking about the Haitian community, so a lot of them are already like messing around or doing what they are doing just knowing that there is a preventative measure for me not to catch it. I am going to take it, now it’s fair game now. For those that don’t have the educationa…	#2, page 15
				Lack of condom use		Haitian men/women don’t like to use condoms	“The Haitian men already don’t like to wear condoms anyway. So, it’s a free for all.”	#2, page 10
							“I feel like sex is a two-way thing. It’s you and I. You can ask me to wear a condom. If I say I am not going to wear it and you say OK let’s do it. Don’t say it like its Haitian man, it’s Haitian women too.”	#2, page 10
							“In terms of whether Haitian men like to wear condoms or not, I don’t know because I can’t really say. I am not saying that, and I am not saying that they’re all Haitians.”	#2, page 10
							“I don’t think it has to be I don’t believe it’s Haitian men. It’s men in general. In general. I think some guys are like no matter what, they will always wear a condom. And then some other men are waiting for you to tell them to wear it. If you don’t ask, where is it, they ride it. You understand, you have to ask”	#2, page 10
							“Based on, we are talking about the Haitian community and the experiences we have in the Haitian community, I mean even…personal lives, a lot of them are like, you know, it feels better without it, you know, but I also know that there are condoms for women. There are condoms for women. And if the guy does not want to wear it, she definitely can protect herself as well.”	#2, page 11
							“It’s important to know is it the men that don’t want to have safe sex or is it the women that don’t want to have safe sex? Because that helps you know who to really focus on and who to give more knowledge to you know so…”	#2, page 11
				Religion		Spiritual/ faith influence on preventative methods.	“To speak about what you were saying P10 about people in the church not wanting to use protection. I am going to say it’s because…first of all the church preaches to have sex with your wife or your husband. So, if you are having sex with your husband or your wife, so why would the pastor be promoting safe sex. So, it’s a catch twenty-two.”	#2, page 11
							“Like she was saying, we use condoms for a lot of things. And so, just for, just for, on their defense, the church’s defense, you know. It’s not wrong of them to not promote condoms. They are not wrong for doing that, because you are promoting sex through marriage, you understand.”	#2, page 11
							“As for the church. A lot of people in church don’t like to use condoms. Man, and women. As the man, if you are married to them, they consider it a sin to use a condom. But this is only because the person doesn’t have good knowledge, that’s why he takes it that way.”	#2, page 11
							“If you see it in someone’s pocket [inaudible] it’s considered a sin.”	#2, page 11
							“They are not saying to not protect yourself; they are saying it’s a sin to use it.”	#2, page 11
							" Some people don’t want to have IUDs and other things, they do this but we in the Haitian community in the church most people don’t use things like that.”	#2, page 11
							“To add to what P15 just said, the church is also establishing a kind of discipline, one wife, one husband. You can’t have sex with other people, that’s our principle. So that’s one of the reasons you will not hear the use of condoms being promoted in church.”	#2, page 12
							"…if the church does not provide contraceptives to their members, it means that we believe in abstinence."	#3, page 15
				Homosexual stigma		Negative attitudes or beliefs against homosexuals	“Yes, because even growing up it was always like, you know, if you're gay or you're in the LGBTQX Plus community, that's, you know, you are more open for those type of diseases.”	#2, page 16
							“And so, I think like those movies, they were just only, maybe that's their research they have that they saw that it first came from a man that spread it. But a lot of the arts, um, commercials, uh, even new research, uh, says it's, uh, in the homosexual or, you know, uh, era or genre of people. So even those things, I think it's more of the movies. And then when we watch it, we're like, okay, th…	#2, page 16
							“The stigma was always there. Mm-hmm. So, it's, I don't think it's something, it didn't come from any particular place now. It was always there from the start. That it was a disease amongst homosexuals, and I don't think that ever went away.”	#2, page 17
				Medical mistrust		Lack of trust in Providers/ health care professionals.	“And um one of them could be the fact that sometimes doctors, um, they might see them as people who just want to, you know, um, get the money. Mm-hmm. And the reason why I'm saying that, just because I feel like sometimes doctors, that's what they do for real.”	#2, page 18
							“…you would just go for a, um, let's say a checkup, a physical, and then they just, oh, I remember I told my husband, I'm like, I, I had a physical and I had to read the, the thing all by myself to see exactly what does that mean? What does that mean, what does that mean? And sometimes they don't tell you nothing and then, or they give you a drug.”	#2, page 18
							“They just like, I don’t know whether you’ve had that experience where the doctor probably takes like five minutes, he/she doesn’t even tell you anything and says, ok, here is the prescription and that’s it. You just go buy it and then maybe the person has other problems, maybe there’s other things, and then the person doesn’t have to take any medications, and sometimes for real you don't even ne…	#2, page 19
							“And most of the time there are people who have extra issues that could have been prevented that the doctors really don't, you know, build that kind of relationship with their patients. And I feel like a lot of time Haitians like my mom and things like that, um, even if they go to a Haitian doctor, I've always felt like it's limited. They don’t really give you the full explanation of things and I…	#2, page 19
							“I've worked in several clinics where, um, it's full of the Haitian community and it's ran by maybe Hispanics. Um, and then one, it could be very crowded. Right, and they're booking different patients and don't have enough time for those patients. So, like participant number 13 said, I've experienced having to sit down with a, a Haitian, um, mom or a grandmother at work.”	#2, page 19
							“And so, you have to really sit down and sometimes it is like that. We're trying to get you in and out and not really, if you don't have an advocate for you at these places or you're not really well educated, That's, that's where the mistrust, a lot of like, oh no, they're just going to send me to get more medication.”	#2, page19
							“I remember this lady had like double of everything, but it was just in different names. So, you can imagine when the new doctor came and was like, no, you don't need this like a, a Haitian doctor, now I was like, like you don't, this is the same thing where you take, so it's. It's those things. If you don't have an advocate that can really explain like participant number 13 said, then you're, yo…	#2, page19
							“Um, so I understand like at these, um, doctor practices, they have like drug reps that come in and then they bring samples to the doctor and then they, you know, bring gifts for the office, they buy lunch. They host all of these things because they want you to prescribe their medicines.”	#2, page19
							“Like basically, are you giving me this medicine really because I need it or because you are pushing this company’s product because they're giving you kickbacks, because they're buying you things and you know.”	#2, page 19
							“So is the doctor really giving it to you because that's what's best for you, or because that's what's best for his business?”	#2, page 20
							“They won’t be open about it. But if it's available, they'll get it.	#2, page 21
							“One of the other factors that we can say causes a lack of trust is the side effects. You can take medication for one disease and the side effect may bring about 4 to 5 other diseases. A lot of times we are not provided the information, we must do some research and discover these facts. If the medical community would lay out the side effects and the benefits, they would give us the confidence to …	#3, page 19
				Church role in Health	Role of the church in HIV prevention	What the church can do or does for addressing health issues	“Um, the same as we do the Health Fairs, having the Health Department come out doing… I mean HIV testing in the mobile, mobile, those big mobile places, I forgot how you call them. Humm, and so that people can be confident…”	#2, page 21
					Role of the church in HIV prevention		“I think as a church we can do the same thing by not only just promoting abstinence but realizing that there are people who are not practicing abstinence and for us to be real and knowing that it's a true factor. Like there, there are people that are not practicing abstinence and they're doing it in secret, but as long as if they're doing it, let's make sure they're protecting themselves.”	#2, page 22
							“I think that's going to be hard to do in this setting because, again, that would be promoting sex. And the church does not promote sex.”	#2, page 23
							“…but to just invite a doctor's office, just offering prep. I don't see it happening.”	#2, page 23
							“… last weekend we had a health, um, fair, um, um, um, inviting the neighborhood. You know, people came through, they had their blood, the pressures checked. Um, I think that they do blood sugar. Yeah, blood sugar. Blood sugar. And so, it was a big thing. So, breast cancer, um, month is big here. “	#2, page 2
							“Um, well, mostly when we do screenings, um, it would be about, um, um, diabetes, hypertension, um, things as far as, um, you screen them for breast cancer, teaching them how to do those, those are the, you know, typical screening that we do. Yeah”	#2, page 2
					community outreach		"We always have crusades which are evangelization and when we do evangelizations, we always have some visitors who show up online, we always have health talks... "	#3, page 4
				PrEP education		The need for the community education on PrEP	“…one of the things that the churches, they might need to do, especially the Haitian churches, they might need to learn, start assessing or see what the people know about HIV, what they think about it…”	#2, page 22
							“And that's when that education of this PrEP can come, to explain to them how..., because you want to assess your younger group of people who are getting into those type of things or who are already there and then studying from there and keep on moving up.”	#2, page 22
							“Um, we need more people that are there speaking about PrEP, um, and what it does or what not, provide knowledge.”	#2, page 22
				Blame for HIV		Pointing out negative actions to get HIV	"When you hear about it, you think that those who are living life should take certain precautions. Many people get it due to negligence, either at a hospital or at a clinic. "	#1, page 3
							"Some get it because of their negligence during sexual encounters."	#1, page 3
				HIV/AIDS as a death sentence		People connecting HIV with death	"I’d say 95% of the time when [inaudible]..so if does come up, it’s more so “Oh, this person has this, and they died from this”	#1, page 3
							"if you have it you will die."	#1, page 3
				Need for more HIV education		The necessity for comprehensive education and awareness about HIV/AIDS and prevention methods.	"It’s never just “I don’t know about this, how can we treat it? How can we talk about it? It’ s never"	#1, page 3
							"they don’t really understand it because…even within my family within the past five years, someone who is well educated [inaudible] this virus through annal sex. So, it’s like there are certain things they know about it and there are certain things they don’t know about it."	#1, page 4
							So, I do agree with them 100% when they say we have gotten the knowledge for Haitian culture for Haitian people about the actual disease has gotten better but that you…they don’t fully understand.	#1, page 4
							"In countries where people are not informed about the disease, if they did set up something like this it would help many avoid the disease. For instance, let’s take Haiti, there aren’t many activities available. People are at home most of the time, they have sex more often and they never get tested. Africa is the same way."	#3, page 7
							"You have to start talking to them about it when they are very young."	#3, page 11
							"That way we can share this information with others."	#3, page 7
							"We have to educate the people and tell them here is the way to live."	#3, page 14
							"It’s true, but it all goes back to lack of information. But I think the more educated people are about the disease, the process of how it works, you know, it basically shatters all the past bias that people have. But it all goes back to educating people about…wait a minute here this is not you know this is not some kind of uhhh… like the corona virus when it first came out like it’s contact. It’…	#1, page 8
							"Vodou. They don’t really have it. So, they don’t even want to treat it. Someone gave it to them."	#1, page 9
				HIV Awareness		Level of HIV Awareness in the community	"I would say that right now a lot of people are aware of the disease. It’s not the same as before. There are a lot of commercials about it, on the radio, on TV. [inaudible] in the community. And now that we have more doctors…we have more physicians in that specialty, so when Haitian patients are affected now, they have their doctor or someone they can speak to that can educate them more."	#1, page 4
				Avoidance of discussion of HIV		Avoiding HIV discussion or things keeping community from discussing HIV	"in the Haitian community that I know the first thing that will come to mind, they will say we are Christian. They will say “Pastor don’t bring up this subject, talk about cancer, talk about other things.”	#1, page 5
							"in the Haitian community that I know the first thing that will come to mind, they will say we are Christian. They will say “Pastor don’t bring up this subject, talk about cancer, talk about other things.”	#1, page 5
							"Now it’s going to be difficult for me because what’s going to come to their mind is that they are church people, they are not involved in promiscuity. So, this is not for them."	#1, page 5
				Association of HIV with homosexuality		PrEP is thought to be for homosexuals	"we hear this person high five have HIV, have AIDS, they’re gay."	#1, page 5
				Hiding ones HIV status		Not letting others know about HIV status	"I don’t know what happened, one day the man opens a closet and discovered a paper bag with a lot of medications in it. [inaudible] he is not aware that the woman is sick, he knows she is pregnant. Now the man took the medications to his doctor, and they told him this medication is for people who have AIDS. This is not for HIV patients; this medication is for someone who has AIDS. But the doctor …	#1, page 6
				Obtaining PrEP knowledge		How one learns about PrEP	"Yes, through commercials and also through the type of education [inaudible]."	#1, page 6 and 7
				Barriers to PrEP use • Religion • Moral and ethical concerns • Fear of medication • Natural remedies	Religion	Things that prevent PrEP use	"The first thing many Christians would think about is that the only way you would really want this is if you are doing something which is outside of what we are teaching, right. So, it’s going to be hard to"	#1, page 7
					Religion		"They don’t have a reason to take the medication, or they can say this medication is encouraging people to live a certain lifestyle. Now they know they can have a sexual encounter and they know they will not catch the disease HIV. So, there are some Christians may be against it."	#1, page 10
					Moral and ethical concerns		"Anyway, this will look bad on her. This will look bad on her if she asks for it. One can arrive at many conclusions. They may think maybe she has other partners. Once someone makes that kind of a request, as a human being you will tend to [inaudible]."	#1, page 11
					Natural remedies		“I don't think they get tested they use like, uh, the castor oil if something happens. They drink tea if they are feeling something.”	#2, page 4
					Fear of medication		“I have never taken the flu shot ever because I was really sick, and even until this day my son has not ever taken it and when I found that out, I was like why you’re going to give it to me if that’s what it is.”	#2, page 10
				Facilitators to PrEP use •Lack of condom use •Marital infidelity		Things that make PrEP uptake easier	"More people are becoming more realistic with what a Christian life is and how hard it is to be a Christian. How hard it is to remain and follow the book. And that we are human, and people are [inaudible]. So, if you take a spin on it and you like, we’re not promoting it obviously, we’re just saying this thing is here if you need it."	#1, page 7
							"That’s important. I also want to add I think if the test is being made available like free I um I think people would do it just to know especially if it's being offered in the church maybe on the outside they may say they maybe kind of embarrassed or something but again that same team of health professionals or um that's in the church I think people will feel comfortable to have it done or get g…	#1, page 13
							“I'm not talking about just, um, single people. I'm even talking about married people, even church people, married women who know that their husbands are sleeping around, so they may… now there's a way that they can probably protect themselves. You understand?”	#2, page 21
							"Sometimes, we as Haitians we say that if one wears a condom you don’t feel the sensation, it’s got to be skin on skin. A lot of you know about this. We say that condoms are preventing the sensation, we prefer to do without it, and we forget that this disease is a big one that’s killing a lot of people "	#3, page 10
							“… my husband could be sleeping with someone else and be infected by that person then I can be infected."	#3, page 7
				Ways to educate about PrEP		How to educate the community	"Yes, through commercials and also through the type of education [inaudible]."	#1, page 6
							"other Haitian professional groups such as the nurses the pharmacists. All of these groups can work together to educate, you know, on the radio, on television, and P5 mentioned the universities and groups such as organizations, sororities, fraternities all of these entities can disseminate information."	#1, page 8
							In educational activities and health fairs that we can organize.	#1, page 14
							"At the same time, we could also set aside a box and pass out a piece of paper to write any question they may have. You know because of the stigma, they may be ashamed, they may not want to speak. They may say “I don’t want to ask this question because these people may assume some things about me.” Participant brought it up “privacy”. Now the person can ask their question no matter what it may be…	#1, page 4
							"Health fairs. Working with the community is just like the same way we do with feeding the homeless. We can, you know, maybe choose, just like how we have breast cancer ....... where it's a particular health topic that we are talking about, we can basically you know participate and work with other churches and just go out there in the community, you know, speak about you know the vulnerable popul…	#1, page 15
							"HIV specific health care have a speaker have someone like participant number five share their story how they got it wasn't because let's say they were raped you know um. They can share their story, have a [inaudible] or have you known people doing the test you know giving information on the medication."	#1, page 15
							"Ok. So that has to all people okay so if one of those pastors take a bunch of other pastors and do a fair about that topic, that's the way, because we, so we have our pastors here and they lead us so when they are interested in something they're like hey we need to go and need to... that's when you see more movement so…"	#1, page 15
							"I know some churches have medical providers in the church. They usually have like a team, a medical team um I think if there's some sense of trust within you know people on that team, someone can confine in a member on there and acts, you know, Can I get more information about, about that? so I think in, you know, churches like, built like a, like a, like a, like a, like a, like a, like a, like …	#1, page 12 and 13
							"for instance if you wanted to do something big where you would invite a lot of people, you would need to advertise on the radio and pay for the ad. We could invite DCF, we would invite you too. Do something huge for a lot of people [inaudible]. They would come on a Sunday afternoon we could have two to three hundred people [inaudible]. We could make one twice a year. But there would be a cost…[i…	#1, page 15 and 16
							"The other avenue we can use that may not cost too much is that you can use social media, um you know, Instagram, Facebook, you can utilize WhatsApp um you know, create groups status page, everyone can put their information."	#1, page 16
							"These popular Haitian figures in the community that many people listen to, like my mom used to listen to um, oh gosh, I forgot his name on the radio. Piman bouk. There are other popular Haitian people in the community, and they can also, talk about it, and they have stuff on their radio stations and stuff like that, they can talk about it, and people tend to listen to believe ever, at least my p…	#1, page 16
							"Materials, training. If you are going to talk about a subject, you must be well informed because you don’t want to share a piece of information where you don’t know anything about what you are talking about."	#1, page 16 and 17
				Things church would need to promote PrEP -Moderator		Resources need to promote PrEP	"Visuals, things to display. Thank you, participant, 5. So, money, education of both side, materials including visuals,"	#1, page 17			"
				Barriers to HIV care • Voodoo as a cause of disease		Reason not to take HIV care	"Vodou. They don’t really have it. So, they don’t even want to treat it. Someone gave it to them. "	#1, page 9
							“No. They killed my husband.” The doctor did ask her to be tested and the doctor told her that he left you with it before he died. She said “No, my husband did not have this disease, they killed him.” She lived for three years. The doctor did offer her all the treatments she could follow. The medications she could take. She said no, she will not do any of it. She went to her father’s home and die…	#1, page 9
							"My doctor, regardless of someone’s age in the Haitian Community, once the person dies even an old person at the age of 80, he/she must have been killed by someone else."	#1, page 10
							“Some Haitians think, we can’t ignore this, AIDS is a potion that’s given to someone. Excuse me, I am explaining all this in Creole. It’s an AIDS potion…we don’t have the knowledge to know “Hey, you got it somewhere”. The disease exists, you can’t ignore it.”	#2, page 9
				Addressing stigma		Ways to address stigma	"guest speakers and also, you know, have fairs, you know, activities talk about, you know, the, you know, the disease itself you know, how the virus you know, just education and also having guest speakers and you know and it's like you know there's different individuals that catch the virus different it doesn't necessarily mean that they were going out there it could be through rape you never kno…	#1, page 11
				Thoughts on HIV testing • Fear of testing • Fear of knowing HIV status •Lack of HIV testing		Thoughts on HIV testing	"That’s important. I also want to add I think if the test is being made available like free I um I think people would do it just to know especially if it's being offered in the church maybe on the outside they may say they maybe kind of embarrassed or something but again that same team of health professionals or um that's in the church I think people will feel comfortable to have it done or get g…	#1, page 13
					Fear of testing Fear of knowing HIV status		"some people would probably take the test and when you have palpitations when you're taking that test regardless right even though you think you're like good, whatever um but obtaining the results is also a very anxious moment as well and some people may not want anyone to know that information, regardless if it’s negative or positive."	#1, page 13
							“I think some of them really don't get tested. Mm-hmm…. So, I feel like they don't get tested. They don't go to the doctor or clinic to if they feel something is wrong. I think when it gets worse, that's when they, mm-hmm. I don't even think they get worse. They just die. You just find out that's what they have.”	#2, page 4
					Lack of HIV testing		“I think sometimes they are too scared about that too. They said, they said they don't want to know what's going in their body.”	#2, page 4
					Lack of HIV testing		“So, yeah, I believe it's very big in within the, the, um, the Haitian community. It's just the fact that people don't want to get checked out. Mm.	#2, page 5
					Fear of testing		“And, um, they, they're afraid of, of, of knowing.”	#2, page 5
					Fear of testing		“A lot of people just don't get tested because they figure what I don't know won't hurt me.”	#1, page 15
					Fear of testing		"I received a scholarship to come to the US to study, and they sent us to be tested. The American government was financing these scholarships. When I went to take the test, I felt asleep and dreamed about throwing rocks in a cemetery and I though oh my God it seems like I am going to die."	#3, page 11
					Fear of testing		"I had heart palpitations."	#3, page 11
							“…I remember in 1990, I think, I was going to the embassy. Back then, in order to get into the US, you needed to be tested. I didn’t even have the disease and I was already feeling sick. My heart was beating so fast. I was frustrated. I was feeling sick. When I told you I was feeling sick I was really feeling sick. When I went to get the results, I was sweating profusely…”	#3, page 10
					Lack of HIV testing		“We noticed especially in the Haitian community, I am coming back to this, if someone is not leaving the country or if someone is not obligated to be tested, you will never see that person get and AIDS test”	#3, page 7
				Location of PrEP delivery		Where PrEP should be provided	"Clinic"	#1, page 15
							"The primary I think they should start too with the primaries. I want, I'm sure, a lot of the primary internal medicine doctors that should be part of the annual"	#1, page 15
				Church's adaptation to societal changes		How the church responds and adapts to changes in society, particularly in health-related aspects.	"The church is working on a few new things. Doing some research. Regarding what’s going on in society..."	#3, page 2
				Research on societal changes		Efforts by the church to study and understand societal changes, especially those impacting community health.	"As leaders of the church, we are doing some research and we’re trying to figure out how we can face the new moral standards..."	#3, page 2
				Openness in discussion with youth		The degree to which the church engages in open and frank discussions with younger members about sexual health.	"This time we were open with the youth, they felt like they could say whatever they wanted."	#3, page 4
				Fear associated with AIDS/HIV		The fear and apprehension in the community surrounding AIDS and HIV.	"When you hear someone has AIDS you not only stay away from the person, but you also hope that it will never happen to you."	#3, page 5
				Misconceptions about HIV/AIDS		Concerns and misconceptions about the transmission of HIV/AIDS through non-sexual means.	"Sometimes people who work in restaurant are infected and their spitefulness make them kill a lot of other people because these are other ways people can be infected as well.”	#3, page 8
							"So even if we are careful, we may end up in the hospital for a shot and be infected."	#3, page 8
							"We sometimes hear about infected people pricking their fingers and dipping it into food that they are preparing or in juices that others will drink."	#3, page 8
				Lack of resources		The absence of adequate resources, contributing to challenges in HIV prevention and treatment.	"So even if we are careful, we may end up in the hospital for a shot and be infected.""All of the other countries with no means, for instance if there isn’t …. Now this disease is spread through sharing needles if the person is taking drugs but before that sexual contact was the primary way of getting it. If that was the case in the past and the government leaders did not ask the people to get te…	#3, page 7
				Insufficient action by leaders		The perceived lack of effective action in addressing the HIV/AIDS crisis.	"I think the hospitals and the leaders have done a lot of disservice to the undereducated public. Some could have thought if I sleep with this or that person.”	#3, page 7
				Connection between testing and prevention		The understanding that regular testing is a key component of HIV prevention.	"If someone tested early, they may not have been able to spread it.”	#3, page 7
				Fear of accidental exposure		Concerns about unintentionally contracting HIV/AIDS despite taking precautions.	"So even if we are careful, we may end up in the hospital for a shot and be infected."	#3, page 8
							"I feel that sometimes you can take all of the necessary precautions, but you have a blood transfusion, and you get it."	#3, page 7
							"You can take all the necessary precautions and still catch the virus."	#3, page 7
				Intentional transmission		The deliberate act of spreading HIV/AIDS, driven by malice or spite.	"This disease can also be spread spitefully by someone who got infected and wants to infect a lot of other people."	#3, page 8
							"This means this disease can also be spread spitefully by someone who got infected and wants to infect a lot of other people."	#3, page 8
				Discrimination		Unfair or prejudiced treatment based on specific attributes, such as race or health status.	"They have been spiteful to many Haitians in this category."	#3, page 9
				Community education needs		The necessity for educational programs within the community, especially about health issues.	"This is what we are missing...this needs to be repeated for all the people."	#3, page 9
				Need for Sex education - Parental role in sex education		The communication barrier between parents and children, especially on sensitive topics like sexual health.	"There are many conversations we need to have with the kids, we are not able to clearly talk about them."	#3, page 5
					Parental role in sex education		"But I can say as parents we may talk about this when we have young kids going to college, especially when we see a lot of our young people, especially in the church they talk about going to college…”	#3, page 9
							"But sometimes the children are shy, what they will say to a friend they will not say to us."	#3, page 10
							You can’t shut them down by telling them you don’t want to hear that kind of talk, you have to be comfortable with them.	#3, page 12
					Parental role in sex education		“We in the Haitian community we already know that parents do not talk to children about sex. Then they wait until they come to church to talk about it. Then the church is also cultivating a kind of hypocrisy. When talking from the pulpit they can’t even mention a man and a woman having sex. For them it’s something that poison the mind of some people, when we know that sex is not a bad thing.”	#3, page 16
					Parental role in sex education		“As for the education of the children, I want to touch on that. We as Haitian parents, when we are reaching out to the children to talk to them, they say we don’t do it but some of us do. But sometimes the children are shy, what they will say to a friend they will not say to us. For instance, when you have a child, you may ask him or her, have you had sex?”	#3, page 10
				Societal influence on children		The impact of social media, societal norms, and influences on children's understanding and behaviors.	"The devil will bring it to the child’s mind, especially now that we have Tik Tok and Facebook, Instagram feed, everything.This means, what we tell our children not to do, the street is saying it’s ok.”"	#3, page 10
							“This makes the work that we would need to do with them at home impossible because the children do not give us the opportunity to do it.”	#3, page 10
				Parental role in sex education		The responsibility of parents in educating their children about sexual health.	"You can’t shut them down by telling them you don’t want to hear that kind of talk, you have to be comfortable with them."	#3, page 12
							“As for the education of the children, I want to touch on that. We as Haitian parents, when we are reaching out to the children to talk to them, they say we don’t do it but some of us do. But sometimes the children are shy, what they will say to a friend they will not say to us. For instance, when you have a child, you may ask him or her, have you had sex?”	#3, page 10
				Doubt in preventive measures		Skepticism about the effectiveness of certain preventive strategies like condom use.	"If we talk about condoms they can tear apart."	#3, page 8
				Silence around HIV/AIDS		The lack of open discussion and dialogue about HIV/AIDS, especially in certain settings like churches.	"You will not hear it from the pulpit, but in the afternoon when we invite everyone and let them know which subject we are going to discuss and encourage them to come."	#3, page 5
